# Supplementary material for: Large language models approach expert-level clinical knowledge and reasoning in ophthalmology: A head-to-head cross-sectional study
Source: PLOS Digit Health. 2024 Apr 17;3(4):e0000341. doi: 10.1371/journal.pdig.0000341 (PMC11023493; doi:10.1371/journal.pdig.0000341)
Supplement: S1 Table — Similar observations were noted here to the smaller mock examination used for subsequent experiments. GPT-4 performs to a significantly higher standard than GPT-3.5 (XLSX) [file pdig.0000341.s002.xlsx]

## Sheet: Sheet1
Question source	Question subset	Large language model performance
		GPT-3.5	GPT-4
Whole textbook	Overall (N = 347)	168 (48.41%)	214 (61.67%)
	First order fact recall (n = 226)	111 (49.12%)	138 (61.06%)
	Higher order reasoning (n = 121)	57 (47.50%)	77 (63.64%)
	Cataract (n = 14)	5 (36%)	7 (50%)
	Cornea and external eye (n = 36)	14 (39%)	17 (47%)
	Ethics (n = 4)	4 (100%)	3 (75%)
	Genetics (n = 18)	12 (67%)	14 (78%)
	Glaucoma (n = 15)	7 (47%)	8 (53%)
	Guidelines (n = 13)	3 (23%)	5 (38%)
	Neuro-imaging (n = 4)	2 (50%)	2 (50%)
	Neuro-ophthalmology (n = 43)	21 (49%)	32 (74%)
	Ophthalmic investigations (n = 24)	12 (50%)	15 (63%)
	Orbit and oculoplastics (n = 16)	8 (50%)	10 (63%)
	Orthoptic investigations (n = 2)	0 (0%)	2 (100%)
	Paediatric ophthalmology (n = 28)	13 (46%)	13 (46%)
	Pharmacology (n = 29)	17 (59%)	18 (62%)
	Research (n = 13)	6 (46%)	8 (62%)
	Retina (n = 38)	19 (50%)	24 (63%)
	Statistics (n = 7)	5 (71%)	6 (86%)
	Strabismus (n = 5)	2 (40%	2 (40%)
	Trauma (n = 8)	1 (13%)	6 (75%)
	Uveitis and oncology (n = 30)	15 (50%)	22 (73%)
