# Supplementary material for: Large language models approach expert-level clinical knowledge and reasoning in ophthalmology: A head-to-head cross-sectional study
Source: PLOS Digit Health. 2024 Apr 17;3(4):e0000341. doi: 10.1371/journal.pdig.0000341 (PMC11023493; doi:10.1371/journal.pdig.0000341)
Supplement: S2 Table — (XLSX) [file pdig.0000341.s003.xlsx]

## Sheet: Sheet1
Sitting	Mean mark	Mean %age	SD	SD %age	Pass mark	Pass %age
2021-07-01	124/180	0.6889	12.8	0.0711111	113/180	0.6278
2017-07-01	114/177	0.6441	13	0.0734463	111/177	0.6271
2018-12-01	117/177	0.661	13.2	0.0745763	115/177	0.6497
2020-12-01	113/179	0.6313	12.5	0.0698324	116/179	0.648
2021-12-01	122/178	0.6854	12.4	0.0696629	116/178	0.6517
2019-12-01	117/176	0.6648	12.5	0.0710227	110/176	0.625
2019-07-01	117/174	0.6724	12.3	0.0706897	114/174	0.6552
2022-12-01	116/178	0.6517	13.5	0.0758427	112/178	0.6292
2017-12-01	115/178	0.6461	15	0.0842697	111/178	0.6236
Mean		0.660633		0.0735127		0.637478
