# Supplementary material for: Large language models approach expert-level clinical knowledge and reasoning in ophthalmology: A head-to-head cross-sectional study
Source: PLOS Digit Health. 2024 Apr 17;3(4):e0000341. doi: 10.1371/journal.pdig.0000341 (PMC11023493; doi:10.1371/journal.pdig.0000341)
Supplement: S3 Table — (XLSX) [file pdig.0000341.s004.xlsx]

## Sheet: Sheet1
Doctor	Experience
E1	Passed FRCOphth Part 2 in 2017.
E2	Passed FRCOphth Part 2 in 2018.
E3	Passed FRCOphth Part 2 in 2019.
E4	Passed FRCOphth Part 2 in 2022.
E5	Passed FRCOphth Part 2 in 2023.
T1	Third year ophthalmology trainee (resident), currently preparing for FRCOphth Part 2.
T2	Third year ophthalmology trainee.
T3	First year ophthalmology trainee.
J1	Junior doctor yet to commence ophthalmology training.
J2	Final year medical student, due to start work as a doctor in 2024.
