# Supplementary material for: Large language models approach expert-level clinical knowledge and reasoning in ophthalmology: A head-to-head cross-sectional study
Source: PLOS Digit Health. 2024 Apr 17;3(4):e0000341. doi: 10.1371/journal.pdig.0000341 (PMC11023493; doi:10.1371/journal.pdig.0000341)
Supplement: S4 Table — Statistically significant results are highlighted in green. (XLSX) [file pdig.0000341.s005.xlsx]

## Sheet: Sheet1
Question source	Answer provider	Question subjects	Question types
		Fisher's exact test p value	χ2	χ2 p value
Mock examination	GPT-3.5	0.612	0.056425	0.8122
	GPT-4	0.091	1.3134	0.2518
	LLaMA	0.598	3.1879e-05	0.9955
	PaLM 2	0.073	0.12696	0.7216
	E1	0.809	0.45642	0.4993
	E2	0.956	0.93969	0.3324
	E3	0.719	1.4448	0.2294
	E4	0.666	3.3497	0.06722
	E5	0.341	2.9509	0.08583
	T1	0.535	0.42914	0.5124
	T2	0.527	1.2817	0.2576
	T3	0.582	0.23577	0.6273
	J1	0.017	0.67077	0.4128
	J2	0.797	0.074607	0.785
Whole textbook	GPT-3.5	0.2834	0.081847	0.7748
	GPT-4	0.2409	0.2216	0.6378
